# Supplementary material for: Optimal Clinical Target Volume of Radiotherapy Based on Microscopic Extension around the Primary Gross Tumor in Non-Small-Cell Lung Cancer: A Systematic Review
Source: Cancers (Basel). 2022 May 7;14(9):2318. doi: 10.3390/cancers14092318 (PMC9103011; doi:10.3390/cancers14092318)
Supplement: Supplementary file 1 [file cancers-14-02318-s001.zip]

Archive with 1 entries (1 files):
- cancers-1710817-supplementary.pdf
